# Supplementary material for: Cyclic Tetrapeptides with Synergistic Antifungal Activity from the Fungus Aspergillus westerdijkiae Using LC-MS/MS-Based Molecular Networking
Source: Antibiotics (Basel). 2022 Jan 27;11(2):166. doi: 10.3390/antibiotics11020166 (PMC8868193; doi:10.3390/antibiotics11020166)
Supplement: Supplementary file 1 [file antibiotics-11-00166-s001.zip]

Archive with 1 entries (1 files):
- antibiotics-1543862-supplementary.pdf
